# Supplementary material for: In Vitro Digestion Patterns of Advanced Glycation End Products and α-Dicarbonyls in Biscuits and the Modulatory Effects of Ferulic Acid and Epicatechin
Source: Foods. 2025 Apr 21;14(8):1429. doi: 10.3390/foods14081429 (PMC12027215; doi:10.3390/foods14081429)
Supplement: Supplementary file 1 [file foods-14-01429-s001.zip]

Archive with 1 entries (1 files):
- foods-3530573-supplementary.pdf
